# Supplementary material for: Genetic Dissection of Quantitative Resistance to Common Rust (Puccinia sorghi) in Tropical Maize (Zea mays L.) by Combined Genome-Wide Association Study, Linkage Mapping, and Genomic Prediction
Source: Front Plant Sci. 2021 Jul 2;12:692205. doi: 10.3389/fpls.2021.692205 (PMC8284423; doi:10.3389/fpls.2021.692205)
Supplement: Supplementary file 2 [file Table_1.XLSX]

## Sheet: Sheet1
Supplementary table 1 Pedigree of the maize inbred lines in the drought tolerant maize for Africa (DTMA) panel
Name	Pedigree	Subsetsa	Subgroupb
DTMA1	[CML444/CML395//DTPWC8F31-4-2-1-6]-2-1-1-1-B*4	Zimbabwe	1
DTMA2	[SYN-USAB2/SYN-ELIB2]-12-1-1-2-BBB	Zimbabwe	1
DTMA3	[(CML395/CML444)-B-4-1-3-1-B/CML395//DTPWC8F31-1-1-2-2]-5-1-2-2-BB	Zimbabwe	2
DTMA5	[DTPWC8F31-4-2-1-6-B2/CML395//[CML445/ZM621B]-2-1-2-3-1-BB]-3-2-1-1-1-2-1	Zimbabwe	1
DTMA6	00SADVEA-#-28-1-2-1-1-1-2-3	Zimbabwe	2
DTMA7	CIMCALI8843/S9243-BB-#-B-5-1-BB-2-3-1	Zimbabwe	2
DTMA8	CIMCALI8843/S9243-BB-#-B-5-1-BB-2-3-2	Zimbabwe	2
DTMA9	CIMCALI8843/S9243-BB-#-B-5-1-BB-2-3-3	Zimbabwe	2
DTMA10	CIMCALI8843/S9243-BB-#-B-5-1-BB-2-3-4	Zimbabwe	2
DTMA11	CIMCALI8843/S9243-BB-#-B-5-1-BB-4-1-3	Zimbabwe	2
DTMA12	CIMCALI8843/S9243-BB-#-B-5-1-BB-4-3-3	Zimbabwe	2
DTMA13	CIMCALI8843/S9243-BB-#-B-5-1-BB-4-3-4	Zimbabwe	2
DTMA14	[[CML198/ZSR923S4BULK-2-2-X-X-X-X-1-BB]-3-3-1-1-B/CML395//DTPWC8F31-1-1-2-2-BBBB]-4-2-5-1-1-B-2-2-1	Zimbabwe	2
DTMA15	[[CML198/ZSR923S4BULK-2-2-X-X-X-X-1-BB]-3-3-1-1-B/CML395//DTPWC8F31-1-1-2-2-BBBB]-4-2-5-1-1-B-2-2-2	Zimbabwe	2
DTMA17	[CML312/CML445//[TUXPSEQ]C1F2/P49-SR]F2-45-3-2-1-BBB]-1-2-1-1-2-BBB-B	Zimbabwe	1
DTMA18	MAS[MSR/312]-117-2-2-1-B*4-B-B	Zimbabwe	1
DTMA19	[CML312/CML445//[TUXPSEQ]C1F2/P49-SR]F2-45-3-2-1-BBB]-1-2-1-1-1-BBB-B	Zimbabwe	1
DTMA20	[CML312/CML444//[DTP2WC4H255-1-2-2-BB/LATA-F2-138-1-3-1-B]-1-3-2-3-B]-2-1-2-BB-B	Zimbabwe	4
DTMA21	[CML312/[TUXPSEQ]C1F2/P49-SR]F2-45-3-2-1-BB//INTA-F2-192-2-1-1-1-BBBB]-1-5-1-1-2-BB-B	Zimbabwe	1
DTMA22	P501SRc0-F2-47-3-2-1-B-B	Zimbabwe	1
DTMA24	[CML444/CML395//DTPWC8F31-1-1-2-2-BB]-4-2-2-2-2-BB-B	Zimbabwe	2
DTMA25	[CML444/CML395//DTPWC8F31-1-1-2-2-BB]-4-2-2-2-1-BB-B	Zimbabwe	2
DTMA26	P502SRC0-F2-54-2-3-1-B	Zimbabwe	1
DTMA27	P502-SRc0-F2-54-2-2-1-B-B	Zimbabwe	1
DTMA28	CML489/CML444//ZM521B-66-4-1-1-1-BB]-7-3-1-B	Zimbabwe	1
DTMA29	02SADVL2B-#-17-1-1-B	Zimbabwe	1
DTMA30	[CML440/[[[K64R/G16SR]-39-1/[K64R/G16SR]-20-2]-5-1-2-B*4/CML390]-B-39-2-B-4-#-1-B//ZM303c1-243-3-B-1-1-B]-9-1	Zimbabwe	1
DTMA31	[CML440/[[[K64R/G16SR]-39-1/[K64R/G16SR]-20-2]-5-1-2-B*4/CML390]-B-38-1-B-7-#-B//ZM303c1-243-3-B-1-1-B]-2-1	Zimbabwe	1
DTMA32	[CML440/[[[NAW5867/P30SR]-111-2/[NAW5867/P30SR]-25-1]-9-2-3-B-2-B/CML388]-B-35-2-B-1-#-1//ZM303c1-243-3-B-1-1-B]-2-1	Zimbabwe	1
DTMA33	[CML144/[CML144/CML395]F2-5sx]-1-3-1-3-B*4	Zimbabwe	1
DTMA34	[CML198/ZSR923S4BULK-2-2-X-X-X-X-1-BB]-3-3-1-1-2-B*7	Zimbabwe	1
DTMA35	P402c2F2-695-2-BB-2-B*4	Zimbabwe	1
DTMA36	ZEWAc1F2-254-2-1-B-1-BBB	Zimbabwe	1
DTMA37	CML373-BB	Zimbabwe	4
DTMA38	[CML389/CML176]-B-29-2-2-6-1-B	Zimbabwe	1
DTMA39	[CML144/[CML144/CML395]F2-8sx]-1-1-1-B*5	Zimbabwe	1
DTMA40	[CML144/[CML144/CML395]F2-8sx]-1-2-3-2-B*5	Zimbabwe	1
DTMA41	[GQL5/[GQL5/[MSRXPOOL9]C1F2-205-1(OSU23i)-5-3-X-X-1-BB]F2-4sx]-11-3-1-1-B*5	Zimbabwe	1
DTMA42	[CML150/CML373]-B-2-2-B*5	Zimbabwe	4
DTMA43	S99TLWQ-B-8-1-B*5	Zimbabwe	1
DTMA44	CML444-B	Zimbabwe	4
DTMA45	1368	Nigeria	1
DTMA47	(KU1403x1368)-7-2-1-B-B-B-B	Nigeria	1
DTMA48	4001	Nigeria	1
DTMA49	KU1409-SR	Nigeria	1
DTMA50	[ECU/SNSYN[SC/ETO]]c1F1-##(GLS=3.5)-3-2-3-3-2-#-#	Ethiopia	1
DTMA51	[POOL9Ac7-SR(BC2)]FS45-3-2-2-1-2-#-#-#	Ethiopia	1
DTMA52	CLA135	Columbia	1
DTMA53	CLA183	Columbia	1
DTMA54	CLA195	Columbia	1
DTMA55	CLA222	Columbia	4
DTMA56	CLA12	Columbia	3
DTMA57	CLA18	Columbia	1
DTMA58	CLA20	Columbia	1
DTMA59	CLA35	Columbia	1
DTMA60	CLA37	Columbia	1
DTMA61	CLA41	Columbia	1
DTMA62	CLA44	Columbia	3
DTMA63	CLA46	Columbia	3
DTMA64	CLA56	Columbia	1
DTMA65	CLA91	Columbia	1
DTMA66	CLA99	Columbia	3
DTMA67	CLA105	Columbia	1
DTMA68	CLA106	Columbia	1
DTMA69	CLA113	Columbia	1
DTMA70	CLA149	Columbia	3
DTMA71	CLA154	Columbia	3
DTMA72	CLA155	Columbia	3
DTMA73	CLA156	Columbia	3
DTMA74	CLA157	Columbia	3
DTMA75	CLA158	Columbia	3
DTMA76	CLA161	Columbia	1
DTMA77	CLA307	Columbia	1
DTMA78	CLA309	Columbia	1
DTMA79	(A.T.Z.T.R.L.BA90 5-3-3P-1P-4P-2P-1-1-1-B x G9B C0 R.L.23-1P-2P-3-2P-3-2P-1P-B-B-B)-B-16TL-3-1-4-B	Mexico highland	1
DTMA80	(A.T.Z.T.R.L.BA90 5-3-3P-1P-4P-2P-1-1-1-B x G9B C0 R.L.23-1P-2P-3-2P-3-2P-1P-B-B-B)-B-76TL-1-2-4-B	Mexico highland	1
DTMA81	[(G31*G32-2 x G31*G32-1) PR92A 72-3P-2-1-1-1 x CML-349]-1-2-2-1-B-B-B	Mexico highland	1
DTMA82	(A.I.Z.T.V.C. 20-3-1-1-2-B-B x A.I.Z.T.V.C.PR93A-17-1-3-1-1-B-B)-B-14TL-1-3-B-B	Mexico highland	1
DTMA83	[(P86 S.F*P.S.P.A.A x P.S.P.A.A. TL91A 44-3-1-18-2P-2-1-1-3-1) x A.I.R.L. TL91A 2(3)-1-4-2-2TL-1-1-B]-3-2-3-1	Mexico highland	1
DTMA84	(200-3 x GUAT189)(16xP84c1 F27-4-1-4-B-1-B59)F1-B-xP84c1 F26-2-2-4-B-2-B] F97-1-2-1-3 x CML312-B-xP84c1 F27-4-1-6-B-5-B]-2-1-B-B-B	Mexico entomology	1
DTMA85	(200-6 x GUAT189)(51-2-1)F1-B-xP84c1 F26-2-2-4-B-2-B] F102-1-2-2-3 x [KILIMA ST94A]-30/MSV-03-2-10-B-1-B-B-xP84c1 F27-4-1-6-B-5-B]-2-2-B-B-B	Mexico entomology	1
DTMA86	CML 311xCML311/CML311xMBRC1Bc F94-3-1-1-B-B-B-B-1-1-B-B-B-B-B	Mexico entomology	1
DTMA87	CML 384xMBR/MDR C3 Bc F58-2-1-3-B-B-B-B-3-1-B-B-BB-B	Mexico entomology	1
DTMA88	CML311/MBR C2 Bc F41-2-BBBBB-B-B	Mexico entomology	1
DTMA89	CML311/MBR C2 Bc F4-1-B-B-BB	Mexico entomology	1
DTMA90	CML311/MBR C3 Bc F112-1-1-1-B-B-B-B-B	Mexico entomology	1
DTMA91	CML311/MBR C3 Bc F12-2-2-2-B-B-BB	Mexico entomology	1
DTMA92	CML311/MBR C3 Bc F23-1-2-1-B-B-B-B-B	Mexico entomology	1
DTMA93	CML311/MBR C3 Bc F3-1-1-1-B-B-B-B-B	Mexico entomology	1
DTMA94	CML311/MBR C3 Bc F95-2-2-1-B-B-B-B-B	Mexico entomology	1
DTMA95	Cuba/Guad C3 F85-3-3-1-B-B-B-B	Mexico entomology	1
DTMA96	MBR C6 Bc F280-2-B-#-1-1-B-B-B-B-B-B	Mexico entomology	1
DTMA97	MBR C5 Bc F60-2-1-2-B-B-BxCML 384-B-1-2-B-B-B-B	Mexico entomology	1
DTMA98	MBR/MDR C4 Bc F34-1-B-#-1-1-B-B-B-B-B-B-B	Mexico entomology	1
DTMA99	MBR-ET(W) C1 F139-2-1-B-2-B-B-B-B-B-BxMBR C5 Bc F13-3-2-1-B-B-B-B-1-2-B-B-B-B	Mexico entomology	1
DTMA100	P590 C7 Blancos F156-1-2-1-B-B-BB-B	Mexico entomology	1
DTMA101	P590 C7 Blancos F27-1-1-2-B-B-BB-B	Mexico entomology	1
DTMA102	P502c2-185-3-4-1-3-B-1-BxCML311/CML321xMBRC1Bc F114-1-1-1-B-B-B-B-1-1-B-B-B-B	Mexico entomology	1
DTMA103	POB.502 c3 F2 10-3-2-1-BBBBBB-B	Mexico entomology	1
DTMA104	CML-322 Recy W89[L/LMBR]17-B-5-3-1-4-B*4xMBR-ET(W) C1 F139-2-1-B-2-B*7-1-B -B	Mexico entomology	1
DTMA105	[G16SeqC1F47-2-1-2-1-BBBB-B-xP84c1 F27-4-1-6-B-5-B] F23-1-3-1-1 x [KILIMA ST94A]-30/MSV-03-2-10-B-1-B-B-xP84c1 F27-4-1-6-B-5-B]-2-1-B/CML395]-1-1	Mexico entomology	1
DTMA106	[G16SeqC1F47-2-1-2-1-BBBB-B-xP84c1 F27-4-1-6-B-5-B] F23-2-1-2-3 x P43C9-1-1-1-1-1-BBBB-1-xP84c1 F26-2-2-6-B-3-B]-2-1-B/CML395]-1-1	Mexico entomology	1
DTMA107	[MBR C6 Bc F395-1-B-#-2-2-B-B-B-B-B/CML312SR]-1-1	Mexico entomology	1
DTMA109	[M37W/ZM607#bF37sr-2-3sr-6-2-X]-8-2-X-1-BB-B-xP84c1 F27-4-3-3-B-1-B] F29-1-1-1-7 x [KILIMA ST94A]-30/MSV-03-2-10-B-1-B-B-xP84c1 F27-4-1-6-B-5-B]-1-3-B/CML312SR]-1-1	Mexico entomology	1
DTMA110	[MBR C5 Bc F14-2-2-3-B-B-BxG16SeqC1F47-2-1-2-1-BBBBB-B-1-2-B-B-B/CML395]-1-1	Mexico entomology	1
DTMA111	[[KILIMA ST94A]-30/MSV-03-1-10-B-1-B-B-1xP84c1 F27-4-1-6-B-5-B] F8-3-2-2-1 x G16SeqC1F47-2-1-2-1-BBBB-B-xP84c1 F26-2-2-6-B-3-B]-3-1-B/CML395]-1-1	Mexico entomology	1
DTMA112	[Pob.SEW-HG"B"c0F39-1-1-1-1xMBR C5 Bc F22-2-1-4-B-B-B-B-2-2-B-B-B/CML442]-1-1	Mexico entomology	1
DTMA113	[MBR Et/MBR Bc C1 F4-1-1-3-B-B-B-Bx1760B B1 Bco x Comp.-B-1-1-1-1-B-B-B/CML395]-1-1	Mexico entomology	1
DTMA114	[P591c4 F31-1-1-2-B-B-B/CML312SR]-1-1	Mexico entomology	1
DTMA115	[Cuba/Guad C3 F34-2-1-1-B-B-B x CML264Q]-1-1	Mexico entomology	1
DTMA116	[MBR-ET(W) C1 F139-2-1-B-2-B-B-B-B-B-BxMBR C5 Bc F13-3-1-2-B-B-B-B-1-2-B-B-B x CML264Q]-1-1	Mexico entomology	1
DTMA117	[P591c4 1y2 GEN F23-1-1-1-B-B-B x CML486]-1-1	Mexico entomology	1
DTMA118	[Cuba/Guad C3 F44-1-3-2-B-B-B x CML486]-1-1	Mexico entomology	1
DTMA119	[200-7 x MAIZ SAN ANDRES-F1-B-xP84c1 F26-2-2-4-B-2-B] F93-3-2-1-3 x P43C9-1-1-1-1-1-BBBB-1-xP84c1 F26-2-2-6-B-3-B]-1-1-B x CML486]-1-1	Mexico entomology	1
DTMA120	[CML 329/MBR C3 Am F103-1-1-2-B-B x CML486]-1-1	Mexico entomology	1
DTMA121	[(87036/87923)-X-800-3-1-X-1-B-B-1-1-1-B-B-xP84c1 F26-2-2-4-B-2-B] F47-3-1-1-3 x M37W/ZM607#bF37sr-2-3sr-6-2-X]-8-2-X-1-BB-B-xP84c1 F27-4-3-3-B-1-B]-3-2-B x P33c3 F64-1-1-4-BB]-1-1	Mexico entomology	1
DTMA122	[[KILIMA ST94A]-30/MSV-03-2-10-B-1-B-B-xP84c1 F26-2-2-6-B-3-B] F17-1-2-1-1 x P43C9-1-1-1-1-1-BBBB-1-xP84c1 F26-2-2-6-B-3-B]-2-2-B x CML486]-1-1	Mexico entomology	1
DTMA123	[M37W/ZM607#bF37sr-2-3sr-6-2-X]-8-2-X-1-BB-B-xP84c1 F27-4-3-3-B-1-B] F29-1-2-2 x [KILIMA ST94A]-30/MSV-03-101-08-B-B-1xP84c1 F27-4-1-4-B-3-B] F2-1-2-1-1-1-B x CML486]-1-1	Mexico entomology	1
DTMA124	[(87036/87923)-X-800-3-1-X-1-B-B-1-1-1-B-B-xP84c1 F26-2-2-4-B-2-B] F47-3-1-1-3 x M37W/ZM607#bF37sr-2-3sr-6-2-X]-8-2-X-1-BB-B-xP84c1 F27-4-3-3-B-1-B]-3-1-B x CML486]-1-1	Mexico entomology	1
DTMA125	[M37W/ZM607#bF37sr-2-3sr-6-2-X]-8-2-X-1-BB-B-xP84c1 F27-4-3-3-B-1-B] F29-1-2-1-4 x (87036/87923)-X-800-3-1-X-1-B-B-1-1-1-B-B-xP84c1 F26-2-2-4-B-2-B]-1-1-B x CML486]-1-1	Mexico entomology	1
DTMA126	[G16SeqC1F47-2-1-2-1-B*5xP84c1 F26-2-2-6-B-3-B]F25-2-3-1x [KILIMAST94A]-30/MSV-03-101-08-B-B-1xP84c1 F27-4-1-4-B-3-B] F2-1-2-2-4-2-B x CML161]-1-1	Mexico entomology	1
DTMA127	P390amC3/285x287 F73-3-2-3xMIRTC5Am F96-1-1-1-3-1)-1-1-B	Mexico entomology	1
DTMA128	CL-02836 / Pop.28C9HC113-3-1-4-B*8-B-BBBB	Mexico entomology	1
DTMA129	CA00344 / PAC777F2-6-1-1-BB-B-B-BB	Mexico entomology	1
DTMA130	DTPYC9-F46-3-9-1-1-B-B-B	Mexico entomology	1
DTMA131	CA00360 / Pio3011F2-3-5-6-1-B-BBB-B-B-B-B	Mexico entomology	1
DTMA132	P502 C3 F2-22-7-5-1-BB	Mexico entomology	1
DTMA133	POB.501c3 F2 13-8-2-1-BBBB	Mexico subtropical	1
DTMA134	MBR C5 Bc F4-1-2-1-BB	Mexico subtropical	1
DTMA135	95S43SR HG"A"-94-1-1-1-B-B-B-B-B	Mexico subtropical	1
DTMA136	POB.502c3 F2 9-14-1-2-B-B-B-B	Mexico subtropical	1
DTMA137	POB.502c3 F2 26-12-1-2-B-B-B-B	Mexico subtropical	1
DTMA138	P501c1#-500-2-1-2-2-2-1-2-BB-2-BBB	Mexico subtropical	1
DTMA139	P44 C10MH8-30-4-B-4-1-B-B-B-B-	Mexico subtropical	1
DTMA140	[P44 c8 FS 158-3-2--4-1-B-B X CML-321]F2-38-1-BB	Mexico subtropical	1
DTMA141	P502c1#-771-2-2-3-B-1-1xCML-176]F2-1-1-2-3-B-B-B-B	Mexico subtropical	1
DTMA142	P502c1#-771-2-2-3-B-1-1xCML-176]F2-61-4-2-2-B-B-B-B	Mexico subtropical	1
DTMA143	[CML-384 X CML-176](F3)100-2-7-B-B	Mexico subtropical	1
DTMA144	[S99SIWQ]-124-2-B-B-B-B	Mexico subtropical	1
DTMA145	[CML-384 X CML-176]F3-135-2-2-1-B-B-B	Mexico subtropical	1
DTMA146	[CML-384 X CML-176]F3-107-3-1-1-B-B-B	Mexico subtropical	1
DTMA147	CML-311	Mexico subtropical	1
DTMA148	CML-322	Mexico subtropical	1
DTMA149	CML-370	Mexico subtropical	1
DTMA150	CML-371	Mexico subtropical	1
DTMA151	CML-374	Mexico subtropical	1
DTMA152	CML-376	Mexico subtropical	1
DTMA153	CML-330	Mexico subtropical	1
DTMA154	CML-332	Mexico subtropical	1
DTMA155	CML-483	Mexico subtropical	1
DTMA156	CML-484	Mexico subtropical	1
DTMA157	(CML-20 X CML-329)-17-3-3-1	Mexico subtropical	1
DTMA158	CML-329/MBR c2 am F14-2-BBBB	Mexico subtropical	1
DTMA159	90[SPMATC4/P500(SELY)]#-B-4-2-B-B	Mexico subtropical	1
DTMA160	90[SPMATC4/P500(SELY)]#-B-48-4-B	Mexico subtropical	1
DTMA161	POB.45c8-32-1-1-1-B	Mexico subtropical	1
DTMA162	POB.33c3-92-2-4-2-B-B	Mexico subtropical	1
DTMA163	S87P69Q(SIYF) 131-2-2-1-B	Mexico subtropical	1
DTMA164	[89[G25Qc1(STE)18S5/Mo176 o2/o2 2-BB]-B-4-4-1-1-4-B*7	Mexico subtropical	1
DTMA165	S87P69Q(SIYF) 109-1-1-4-B	Mexico subtropical	1
DTMA166	(CML-329 X CML-287)-F2-11-1-BBB	Mexico subtropical	1
DTMA167	P147-#136-5-1-B-1-BBB	Mexico subtropical	1
DTMA168	CML-323	Mexico subtropical	1
DTMA169	CML-325	Mexico subtropical	1
DTMA170	CML-326	Mexico subtropical	1
DTMA171	CML-328	Mexico subtropical	1
DTMA172	CML-486	Mexico subtropical	1
DTMA173	CLQ-RCWQ83 = (CML146 x CML150)-B-32-1-2-B-1	Mexico lowland tropical	1
DTMA174	CLQ-RCWQ39=(CML159*CML144)-B-27-1-2-B*3	Mexico lowland tropical	1
DTMA175	CLQ-6211=P62QC6HC13-1-3-BBB-6-B-7-6-BBBB-7-9-B-B-B-B	Mexico lowland tropical	1
DTMA176	CLQ-RCWQ103=(CML150xCML254)-B-16-2-2-2-B-B-B	Mexico lowland tropical	1
DTMA177	CLQ-RCWQ105=(CML247 x (CLQ-6203xCL-04321)-B-7-1-2)-B-6-1-3-B-B-B	Mexico lowland tropical	1
DTMA178	CLQ-RCWQ106=(CML247 x (CLQ-6203xCL-04321)-B-7-1-2)-B-22-1-1-2-B-B-B	Mexico lowland tropical	1
DTMA179	CL-07306=P73TLC3#-74-2-6-1-5-##-B	Mexico lowland tropical	1
DTMA180	CML499=(CL-04345*CL-274)-B-15-1-2-B*6-B	Mexico lowland tropical	1
DTMA181	CML269=P25STEC1F13-6-1-1-#-BBB-f-##-B*6-B	Mexico lowland tropical	1
DTMA182	CML498=(CML265/CL-00303)-S7/CML264)-B-8-1-3-B*9	Mexico lowland tropical	1
DTMA183	CL-02143 P21C6S1MH247-5-B-1-1-2-BBB-1-##-B*10	Mexico lowland tropical	1
DTMA184	CL-04374=P43Cameroon-4-1-1-1-1-3-3-B*7-B	Mexico lowland tropical	1
DTMA185	CML477=P43 POSTA SEQ C3-S2-1-2-B-BBBBB-10-B-B	Mexico lowland tropical	4
DTMA186	CL-SPLW04=SPLC7F254-1-2-3-2-1-B*6-B	Mexico lowland tropical	1
DTMA187	CL-RCW81=(CL-RCW01xCML-401)-B-6-B-1-BBB-B	Mexico lowland tropical	1
DTMA188	CL-RCW87=(CL-04321 xCML-401)-B-19-2-1-BB-B	Mexico lowland tropical	1
DTMA189	CL-02520=P25C6H37-1-1-1-B-2-1-2-BBB-B	Mexico lowland tropical	1
DTMA190	CLQ-RCYQ40 = (CML165 x CLQ-6203)-B-9-1-1-B*8	Mexico lowland tropical	1
DTMA191	CLQ-RCYQ28=(CLQ6502*CLQ6601)-B-34-2-2-B*6-B	Mexico lowland tropical	1
DTMA192	CLQ-RCYQ54=(CML176 x CL-G2501)-B-3-1-B-B-B	Mexico lowland tropical	1
DTMA193	CL-RCY015 = (CML-285*CL-00356)-B-1-1-B*9	Mexico lowland tropical	1
DTMA194	CL-RCY016= (CL-00331*CML-287)-B-6-2-3-B*8-B	Mexico lowland tropical	1
DTMA195	CL-RCY018=(CL-03618*CML-287)-B-13-1-1-B*5-B	Mexico lowland tropical	1
DTMA196	CL-RCY023 = (CL-02439*CML-286)-B-1-2-2-B*8	Mexico lowland tropical	1
DTMA197	CL-RCY007=PIO3011F2-3-5-6-1-B*5-B	Mexico lowland tropical	1
DTMA198	CML454=CaptMiranda8627-20-1-2-B*17-B	Mexico lowland tropical	1
DTMA199	CML497=[CL-00331*v]-3-B-3-2-1-B*6	Mexico lowland tropical	1
DTMA200	CL-02725=P27(FRRS)C1-248-B-1-B*4	Mexico lowland tropical	1
DTMA201	CML452=Ac8328BNC6-166-1-1-1-B*9-B	Mexico lowland tropical	1
DTMA202	CL-RCY031=(CL-02410*CML-287)-B-9-1-1-2-B*7	Mexico lowland tropical	1
DTMA203	CML479=(P24STE-5*24STE-17)-BBBB-###-B-3-B-1-B*7-B	Mexico lowland tropical	1
DTMA204	CL-04935=(PR8549xP23C2)-5-1-3-B*14-B-B-B-B	Mexico lowland tropical	1
DTMA205	CL-04934 = (P49C2MH12-5-4xP23C2-11-1)-2-2-2-BBBBBBB	Mexico lowland tropical	1
DTMA206	CL-G1624=G16C23H173-1-2-B-3-2-B*7	Mexico lowland tropical	1
DTMA207	CL-G1628=G16BNSeqC0F118-1-1-4-2-B*4-B	Mexico lowland tropical	1
DTMA208	CL-G1632=G16C20H144#-3-3-1-B*7-B	Mexico lowland tropical	1
DTMA209	CL-P10201 =P102 C6 S2(B)-34-2-BB	Mexico lowland tropical	1
DTMA210	CL-G1829=G18C23-61-3-1-1-B*7	Mexico lowland tropical	1
DTMA211	CL-G1837=G18SeqC2-F141-2-2-1-1-1-2-##-2-B*4	Mexico lowland tropical	1
DTMA212	CL-G1839=G18SeqC3-17-1-1-2-2-B*5	Mexico lowland tropical	1
DTMA213	CL-G1844=G18SeqC3F245-2-2-2-1-1-B*4	Mexico lowland tropical	1
DTMA214	CML-423=G18C19MH100#-4-1-1-B*14	Mexico lowland tropical	1
DTMA215	CML421=P31DMR#1-55-2-3-2-1-B*18-B	Mexico lowland tropical	1
DTMA216	CML342=LPSEQC3-H1-2-2-3-2-1-#-#-B-B	Mexico lowland tropical	4
DTMA217	DTPWC9-F24-4-3-1-B-B-B	Mexico Physiology	1
DTMA218	DTPWC9-F115-1-4-1-1-B-B-B	Mexico Physiology	1
DTMA219	DTPWC9-F73-2-1-1-1-B-B-B	Mexico Physiology	1
DTMA220	DTPWC9-F2-3-1-1-1-B-B-B	Mexico Physiology	1
DTMA221	DTPWC9-F109-2-6-1-1-B-B-B	Mexico Physiology	1
DTMA222	DTPWC9-F31-1-3-1-1-B-B-B	Mexico Physiology	1
DTMA223	DTPWC9-F2-3-2-1-1-B-B-B	Mexico Physiology	1
DTMA224	DTPWC9-F67-1-2-1-2-B-B-B	Mexico Physiology	1
DTMA225	DTPWC9-F24-2-3-1-1-B-B-B	Mexico Physiology	1
DTMA226	DTPWC9-F66-2-1-1-2-B-B-B	Mexico Physiology	1
DTMA227	DTPWC9-F104-5-4-1-1-B-B-B	Mexico Physiology	1
DTMA228	DTPWC9-F103-2-1-1-1-B-B-B	Mexico Physiology	1
DTMA229	DTPWC9-F128-1-1-1-1-B-B-B	Mexico Physiology	1
DTMA230	DTPWC9-F17-1-3-1-1-B-B	Mexico Physiology	1
DTMA231	DTPYC9-F143-5-4-1-2-B-B-B	Mexico Physiology	1
DTMA232	DTPYC9-F11-2-3-1-2-B-B-B	Mexico Physiology	1
DTMA233	DTPYC9-F46-3-4-1-1-B-B-B	Mexico Physiology	1
DTMA234	DTPYC9-F74-1-1-1-1-B-B-B	Mexico Physiology	1
DTMA235	DTPYC9-F102-4-5-1-1-B-B-B	Mexico Physiology	1
DTMA236	DTPYC9-F46-3-9-1-1-B-B	Mexico Physiology	1
DTMA237	DTPYC9-F46-1-2-1-1-B-B	Mexico Physiology	1
DTMA238	DTPYC9-F46-1-2-1-2-B-B	Mexico Physiology	1
DTMA239	DTPYC9-F143-1-6-1-B-B	Mexico Physiology	1
DTMA240	DTPYC9-F114-2-4-1-2-B-B	Mexico Physiology	1
DTMA241	DTPYC9-F13-2-1-1-2-B-B	Mexico Physiology	1
DTMA242	La Posta Seq C7-F102-1-3-1-1-B-B-B	Mexico Physiology	4
DTMA243	La Posta Seq C7-F31-2-4-1-1-B-B-B	Mexico Physiology	4
DTMA244	La Posta Seq C7-F125-2-1-1-2-B-B-B	Mexico Physiology	4
DTMA245	La Posta Seq C7-F64-2-4-1-1-B-B-B	Mexico Physiology	4
DTMA246	La Posta Seq C7-F64-1-1-1-1-B-B-B	Mexico Physiology	4
DTMA247	La Posta Seq C7-F96-1-2-1-1-B-B-B	Mexico Physiology	4
DTMA248	La Posta Seq C7-F123-3-1-1-2-B-B-B	Mexico Physiology	4
DTMA249	La Posta Seq C7-F180-1-2-2-1-B-B-B	Mexico Physiology	4
DTMA250	La Posta Seq C7-F71-1-2-1-1-B-B-B	Mexico Physiology	4
DTMA251	La Posta Seq C7-F18-3-2-1-1-B-B-B	Mexico Physiology	4
DTMA252	La Posta Seq C7-F71-1-2-1-2-B-B-B	Mexico Physiology	4
DTMA253	La Posta Seq C7-F31-2-3-1-1-B-B-B	Mexico Physiology	4
DTMA254	La Posta Seq C7-F64-1-1-1-2-B-B-B	Mexico Physiology	4
DTMA255	La Posta Seq C7-F103-2-1-1-1-B-B-B	Mexico Physiology	4
DTMA256	La Posta Seq C7-F103-2-2-2-1-B-B-B	Mexico Physiology	4
DTMA257	La Posta Seq C7-F86-3-1-1-1-B-B-B	Mexico Physiology	4
DTMA258	La Posta Seq C7-F96-1-6-2-1-B-B-B	Mexico Physiology	4
DTMA259	La Posta Seq C7-F32-1-3-1-1-B-B-B	Mexico Physiology	4
DTMA260	La Posta Seq C7-F12-2-1-1-1-B-B-B	Mexico Physiology	4
DTMA261	La Posta Seq C7-F180-3-1-1-1-B-B-B	Mexico Physiology	4
DTMA262	La Posta Seq C7-F86-1-1-1-1-B-B-B	Mexico Physiology	4
DTMA263	La Posta Seq C7-F96-1-1-1-B-B	Mexico Physiology	4
DTMA264	La Posta Seq C7-F96-1-2-1-2-B-B	Mexico Physiology	4
DTMA265	La Posta Seq C7-F96-1-2-1-3-B-B	Mexico Physiology	4
DTMA266	La Posta Seq C7-F180-1-1-2-1-B-B	Mexico Physiology	4
DTMA267	La Posta Seq C7-F152-1-1-2-1-B-B	Mexico Physiology	4
DTMA268	La Posta Sequia C7-F33-1-2-1-B-B	Mexico Physiology	4
DTMA269	DTPWC9-F2-3-2-1-B-B-B	Mexico Physiology	1
DTMA270	DTPWC9-F32-1-5-1-B-B-B	Mexico Physiology	1
DTMA271	DTPWC9-F67-2-2-1-B-B-B	Mexico Physiology	1
DTMA272	DTPWC9-F18-1-3-1-2-B-B-B	Mexico Physiology	1
DTMA273	DTPWC9-F67-1-2-1-2-B-B-B	Mexico Physiology	1
DTMA274	DTPWC9-F2-3-1-1-B-B	Mexico Physiology	1
DTMA275	DTPWC9-F55-1-1-1-3-B-B	Mexico Physiology	1
DTMA276	DTPYC9-F125-2-8-1-1-B-B-B	Mexico Physiology	1
DTMA278	DTPYC9-F46-3-9-1-1-B-B-B	Mexico Physiology	1
DTMA279	DTPYC9-F143-5-4-1-2-B-B-B	Mexico Physiology	1
DTMA280	DTPYC9-F38-4-3-1-2-B-B-B	Mexico Physiology	1
DTMA281	DTPYC9-F86-1-1-1-1-B-B-B	Mexico Physiology	1
DTMA282	DTPYC9-F69-3-5-1-1-B-B	Mexico Physiology	1
DTMA283	DTPYC9-F72-1-2-1-1-B-B	Mexico Physiology	1
DTMA284	La Posta Seq C7-F153-1-2-1-1-B-B-B	Mexico Physiology	4
DTMA285	La Posta Seq C7-F153-1-2-1-2-B-B-B	Mexico Physiology	4
DTMA286	La Posta Seq C7-F12-2-3-1-1-B-B-B	Mexico Physiology	4
DTMA287	La Posta Seq C7-F102-1-3-1-2-B-B-B	Mexico Physiology	4
DTMA288	La Posta Seq C7-F86-3-1-1-B-B-B	Mexico Physiology	4
aBreeding program
bPopulation structures. The four subgroups of the DTMA panel identified by structure analysis
